# Supplementary material for: LRRC8D Suppresses Prostate Cancer Growth and Enhances Platinum Sensitivity via Modulation of CAV-1/STAT3 Signaling
Source: Membranes (Basel). 2026 Jun 8;16(6):198. doi: 10.3390/membranes16060198 (PMC13304005; doi:10.3390/membranes16060198)
Supplement: Supplementary file 1 [file membranes-16-00198-s001.zip]

Archive with 1 entries (1 files):
- membranes-4286826-supplementary.pdf
